# Supplementary material for: The impact of antibiotics on the gut microbiota of children recovering from watery diarrhoea
Source: NPJ Antimicrob Resist. 2024 Apr 22;2:12. doi: 10.1038/s44259-024-00030-x (PMC11057199; doi:10.1038/s44259-024-00030-x)
Supplement: Supplementary file 2 — Supplementary Data [file 44259_2024_30_MOESM2_ESM.xlsx]

## Sheet: Day 1 vs Day 7
otu	Family	Genus	Species	log2FC	p.adj	method	Freq	oral
Day 1-7 (Antibiotic = Yes)
Otu00006	Enterococcaceae	Enterococcus	E. avium	6.89321	2.18549e-09	ANCOMBC	4	No
Otu00225	Enterobacteriaceae	Escherichia	unc_Escherichia	-2.23106	4.05003e-11	ANCOMBC	4	No
Otu00121	Peptoniphilaceae	Finegoldia	F. magna	3.07973	4.05003e-11	ANCOMBC	3	No
Otu00013	Bifidobacteriaceae	Bifidobacterium	B. pseudocatenulatum	-1.86476	4.05003e-11	ANCOMBC	3	No
Otu00066	Lachnospiraceae	Blautia	B. wexlerae	-1.70451	4.05003e-11	ANCOMBC	3	No
Otu00597	Streptococcaceae	Streptococcus	S. salivarius	-4.5028	0.0103369	ANCOMBC	3	Yes
Otu00004	Bacteroidaceae	Bacteroides	B. fragilis	2.7025	0.00386468	ANCOMBC	2	No
Otu00161	Lachnospiraceae	Enterocloster	E. bolteae	1.39601	4.05003e-11	ANCOMBC	2	No
Otu00036	Lactobacillaceae	Lactobacillus	L. crispatus	1.96152	4.05003e-11	ANCOMBC	2	No
Otu00642	Ruminococcaceae	Flavonifractor	F. plautii	2.15478	4.05003e-11	ANCOMBC	2	No
Otu00729	Peptoniphilaceae	Peptoniphilus	P. harei	1.56178	0.00648961	ANCOMBC	2	No
Otu00881	Bifidobacteriaceae	Bifidobacterium	B. longum	1.83616	0.00648961	ANCOMBC	2	No
Otu00232	Enterobacteriaceae	Escherichia	unc_Escherichia	1.84946	4.05003e-11	ANCOMBC	2	No
Otu01010	Enterobacteriaceae	Escherichia	unc_Escherichia	0.526047	0.00648961	ANCOMBC	2	No
Otu00559	Ruminococcaceae	Ruthenibacterium	R. lactatiformans	1.65006	0.00648961	ANCOMBC	2	No
Otu00928	Rikenellaceae	Alistipes	A. onderdonkii	1.14848	0.00766367	ANCOMBC	2	No
Otu01165	Streptococcaceae	Streptococcus	S. salivarius	1.70048	0.00901097	ANCOMBC	2	Yes
Otu04288	Coriobacteriaceae	Senegalimassilia	S. anaerobia	1.14183	0.0103369	ANCOMBC	2	No
Otu01297	Sutterellaceae	Duodenibacillus	D. massiliensis	0.4197	0.0104453	ANCOMBC	2	No
Otu00030	Bacteroidaceae	Phocaeicola	P. dorei	1.32343	0.0104453	ANCOMBC	2	No
Otu00065	Erysipelotrichaceae	Clostridium	C. innocuum	2.51332	0.0104645	ANCOMBC	2	No
Otu00019	Lactobacillaceae	Limosilactobacillus	L. fermentum	1.58304	4.05003e-11	ANCOMBC	2	No
Otu00060	Enterobacteriaceae	Escherichia	E. coli	3.15171	4.05003e-11	ANCOMBC	2	No
Otu00523	Streptococcaceae	Streptococcus	S. suis	1.3343	0.0147432	ANCOMBC	2	Yes
Otu00040	Clostridiaceae_1	Clostridium	C. perfringens	1.21736	0.0165965	ANCOMBC	2	No
Otu00058	Bacteroidaceae	Bacteroides	B. uniformis	2.43095	0.0165965	ANCOMBC	2	No
Otu00082	Lactobacillaceae	Lactobacillus	L. gasseri	1.41258	0.0165965	ANCOMBC	2	No
Otu00059	Bacteroidaceae	Bacteroides	B. faecichinchillae	2.03054	0.0201979	ANCOMBC	2	No
Otu00378	Lachnospiraceae	Hungatella	H. effluvii	1.69906	4.05003e-11	ANCOMBC	2	No
Otu00337	Ruminococcaceae	Anaerotruncus	A. colihominis	1.3279	0.0216547	ANCOMBC	2	No
Otu00015	Peptostreptococcaceae	Clostridioides	C. difficile	2.23203	0.0236904	ANCOMBC	2	No
Otu00271	Veillonellaceae	Veillonella	V. parvula	0.973994	0.0302503	ANCOMBC	2	Yes
Otu00247	Peptoniphilaceae	Peptoniphilus	P. coxii	1.39259	4.05003e-11	ANCOMBC	2	No
Otu00062	Actinomycetaceae	Schaalia	S. odontolytica	1.68292	4.05003e-11	ANCOMBC	2	No
Otu00239	Peptoniphilaceae	Anaerococcus	A. obesiensis	0.90797	4.05003e-11	ANCOMBC	2	No
Otu00468	Ruminococcaceae	Clostridium	C. leptum	0.768445	4.05003e-11	ANCOMBC	2	No
Otu00315	Desulfovibrionaceae	Bilophila	B. Bilophila	0.672688	4.05003e-11	ANCOMBC	2	No
Otu00009	Lactobacillaceae	Limosilactobacillus	L. mucosae	0.668126	4.05003e-11	ANCOMBC	2	No
Otu00017	Ruminococcaceae	Butyricicoccus	B. pullicaecorum	0.328416	4.05003e-11	ANCOMBC	2	No
Otu00380	Enterobacteriaceae	Escherichia	unc_Escherichia	-0.0260513	4.05003e-11	ANCOMBC	2	No
Otu00316	Eubacteriaceae	Eubacterium	E. limosum	-0.30979	4.05003e-11	ANCOMBC	2	No
Otu01890	Ruminococcaceae	Butyricicoccus	unc_Butyricicoccus	-0.274415	4.05003e-11	ANCOMBC	2	No
Otu00046	Pasteurellaceae	Haemophilus	H. parainfluenzae	-0.740099	4.05003e-11	ANCOMBC	2	Yes
Otu00170	Enterobacteriaceae	Escherichia	unc_Escherichia	-0.57476	4.05003e-11	ANCOMBC	2	No
Otu00035	Micrococcaceae	Rothia	R. mucilaginosa	-0.939086	4.05003e-11	ANCOMBC	2	Yes
Otu00098	Streptococcaceae	Streptococcus	S. koreensis	-1.27973	4.05003e-11	ANCOMBC	2	Yes
Otu00020	Coriobacteriaceae	Collinsella	C. aerofaciens	-1.44948	4.05003e-11	ANCOMBC	2	No
Day 1-7 (Antibiotic = No)								No
Otu00035	Micrococcaceae	Rothia	R. mucilaginosa	-2.19599	3.54338e-06	ANCOMBC	4	Yes
Otu00316	Eubacteriaceae	Eubacterium	E. limosum	2.8485	2.86978e-05	ANCOMBC	3	No
Otu00019	Lactobacillaceae	Limosilactobacillus	L. fermentum	3.2407	3.54338e-06	ANCOMBC	3	No
Otu00009	Lactobacillaceae	Limosilactobacillus	L. mucosae	3.03119	0.000481204	ANCOMBC	3	No
Otu00163	Bacteroidaceae	Bacteroides	B. ovatus	2.08545	3.54338e-06	ANCOMBC	3	No
Otu00022	Lachnospiraceae	Ruminococcus gnavus	R. gnavus	3.09094	0.00354056	ANCOMBC	3	No
Otu00820	Eggerthellaceae	Eggerthella	E. lenta	1.51793	3.54338e-06	ANCOMBC	3	No
Otu00161	Lachnospiraceae	Enterocloster	E. bolteae	1.52815	0.0101611	ANCOMBC	3	No
Otu00135	Acidaminococcaceae	Phascolarctobacterium	P. faecium	1.45157	3.54338e-06	ANCOMBC	3	No
Otu00015	Peptostreptococcaceae	Clostridioides	C. difficile	2.09085	0.0189901	ANCOMBC	3	No
Otu00264	Veillonellaceae	Veillonella	V. Veillonella	2.10418	3.54338e-06	ANCOMBC	3	No
Otu00064	Lactobacillaceae	Ligilactobacillus	L. salivarius	1.4634	3.54338e-06	ANCOMBC	3	No
Otu67999	Lachnospiraceae	unc_Lachnospiraceae	unc_Lachnospiraceae	1.08964	3.54338e-06	ANCOMBC	3	No
Otu00424	Veillonellaceae	Veillonella	V. atypica	2.3454	0.0455931	ANCOMBC	3	No
Otu00885	Lachnospiraceae	Anaerostipes	A. hadrus	0.889962	3.54338e-06	ANCOMBC	3	No
Otu00559	Ruminococcaceae	Ruthenibacterium	R. lactatiformans	0.811001	3.54338e-06	ANCOMBC	3	No
Otu06043	Streptococcaceae	Streptococcus	S. Streptococcus	-1.74836	3.54338e-06	ANCOMBC	3	Yes
Otu00002	Streptococcaceae	Streptococcus	S. thermophilus	-4.01988	0.000166255	ANCOMBC	3	Yes
Otu00050	Bacteroidaceae	Bacteroides	B. caccae	1.48191	3.54338e-06	ANCOMBC	2	No
Otu00014	Bacteroidaceae	Phocaeicola	P. vulgatus	2.28237	0.013241	ANCOMBC	2	No
Otu00023	Enterobacteriaceae	Klebsiella	K. pneumoniae	2.1502	0.0190955	ANCOMBC	2	No
Otu00284	Lachnospiraceae	Clostridium	C. symbiosum	1.60919	0.0230234	ANCOMBC	2	No
Otu00177	Clostridiaceae_1	Clostridium	C. paraputrificum	1.2099	3.54338e-06	ANCOMBC	2	No
Otu00346	Fusobacteriaceae	Fusobacterium	F. canifelinum	1.10003	3.54338e-06	ANCOMBC	2	Yes
Otu00686	Veillonellaceae	Megasphaera	M. micronuciformis	1.31645	3.54338e-06	ANCOMBC	2	Yes
Otu00157	Porphyromonadaceae	Parabacteroides	P. merdae	0.778359	3.54338e-06	ANCOMBC	2	No
Otu49012	Peptostreptococcaceae	Intestinibacter	I. bartlettii	0.946093	3.54338e-06	ANCOMBC	2	No
Otu00634	Enterobacteriaceae	Escherichia	E. coli	1.42873	3.54338e-06	ANCOMBC	2	No
Otu00033	Veillonellaceae	Megasphaera	M. massiliensis	0.436876	3.54338e-06	ANCOMBC	2	No
Otu00181	Bacteroidaceae	Phocaeicola	P. vulgatus	0.963154	3.54338e-06	ANCOMBC	2	No
Otu00142	Clostridiaceae_1	Clostridium	C. saudiense	0.727801	3.54338e-06	ANCOMBC	2	No
Otu02925	Bacteroidaceae	Phocaeicola	P. vulgatus	0.733808	3.54338e-06	ANCOMBC	2	No
Otu00231	Lachnospiraceae	Fusicatenibacter	F. saccharivorans	0.610222	3.54338e-06	ANCOMBC	2	No
Otu00871	Lactobacillaceae	Lacticaseibacillus	L. paracasei	0.623754	3.54338e-06	ANCOMBC	2	No
Otu00183	Sutterellaceae	Sutterella	S. wadsworthensis	0.765729	3.54338e-06	ANCOMBC	2	No
Otu00244	Bacteroidaceae	Bacteroides	unc_Bacteroides	0.777433	3.54338e-06	ANCOMBC	2	No
Otu00082	Lactobacillaceae	Lactobacillus	L. gasseri	0.486849	3.54338e-06	ANCOMBC	2	No
Otu00566	Bacteroidaceae	Bacteroides	B. ovatus	0.484123	3.54338e-06	ANCOMBC	2	No
Otu23539	Lachnospiraceae	Enterocloster	unc_Enterocloster	0.366206	3.54338e-06	ANCOMBC	2	No
Otu00464	Lachnospiraceae	Sellimonas	S. intestinalis	0.341484	3.54338e-06	ANCOMBC	2	No
Otu01298	Lachnospiraceae	Anaerostipes	A. hadrus	0.41614	3.54338e-06	ANCOMBC	2	No
Otu00182	Veillonellaceae	Veillonella	V. atypica	0.453138	3.54338e-06	ANCOMBC	2	No
Otu00697	Bacteroidaceae	Bacteroides	B. thetaiotaomicron	0.282211	3.54338e-06	ANCOMBC	2	No
Otu00118	Lachnospiraceae	Faecalimonas	F. umbilicata	0.437716	3.54338e-06	ANCOMBC	2	No
Otu00123	Prevotellaceae	Prevotella	P. buccalis	0.238767	3.54338e-06	ANCOMBC	2	No
Otu42106	Enterobacteriaceae	Escherichia	unc_Escherichia	0.211013	3.54338e-06	ANCOMBC	2	No
Otu00066	Lachnospiraceae	Blautia	B. wexlerae	0.235544	3.54338e-06	ANCOMBC	2	No
Otu00416	Veillonellaceae	Megasphaera	M. elsdenii	0.129096	3.54338e-06	ANCOMBC	2	No
Otu00225	Enterobacteriaceae	Escherichia	unc_Escherichia	-0.374309	3.54338e-06	ANCOMBC	2	No
Otu00348	Bacteroidaceae	Bacteroides	unc_Bacteroides	-0.397898	3.54338e-06	ANCOMBC	2	No
Otu00307	Peptostreptococcaceae	Peptostreptococcus	P. stomatis	-0.468727	3.54338e-06	ANCOMBC	2	Yes
Otu00031	Lachnospiraceae	Blautia	B. argi	-0.586952	3.54338e-06	ANCOMBC	2	No
Otu00068	Prevotellaceae	Prevotella	P. timonensis	-0.887321	3.54338e-06	ANCOMBC	2	No
Otu00063	Streptococcaceae	Streptococcus	unc_Streptococcus	-0.77056	3.54338e-06	ANCOMBC	2	Yes
Otu00164	Veillonellaceae	Veillonella	V. atypica	-1.06191	3.54338e-06	ANCOMBC	2	No
Otu01461	Veillonellaceae	Dialister	D. propionicifaciens	-0.788826	3.54338e-06	ANCOMBC	2	No
Otu00099	Peptoniphilaceae	Fenollaria	F. massiliensis	-1.12085	3.54338e-06	ANCOMBC	2	No
Otu00331	Aerococcaceae	Abiotrophia	A. defectiva	-0.596718	0.048641	ANCOMBC	2	Yes
Otu03461	Actinomycetaceae	Actinomyces	A. oris	-0.548856	0.0329724	ANCOMBC	2	Yes
Otu00239	Peptoniphilaceae	Anaerococcus	A. obesiensis	-1.49653	0.0322177	ANCOMBC	2	No
Otu03008	Lachnospiraceae	Clostridium_XlVa	unc_Clostridium_XlVa	-0.23357	0.0189901	ANCOMBC	2	No
Otu00076	Porphyromonadaceae	Porphyromonas	P. bennonis	-1.47505	3.54338e-06	ANCOMBC	2	No
Otu00262	Streptococcaceae	Streptococcus	unc_Streptococcus	-1.81056	0.00732357	DeSeq2	2	Yes
Otu00295	Streptococcaceae	Streptococcus	unc_Streptococcus	-2.18459	0.00097545	DeSeq2	2	Yes
Otu00673	Streptococcaceae	Streptococcus	S. salivarius	-1.48989	0.0171342	DeSeq2	2	Yes
Otu02377	Streptococcaceae	Streptococcus	unc_Streptococcus	-2.08488	0.00380139	DeSeq2	2	Yes
Otu00768	Streptococcaceae	Streptococcus	unc_Streptococcus	-1.82636	0.00796164	DeSeq2	2	Yes
Otu01454	Streptococcaceae	Streptococcus	unc_Streptococcus	-2.28377	0.00034966	DeSeq2	2	Yes
Otu13848	Streptococcaceae	Streptococcus	S. peroris	-2.81263	0.000320747	DeSeq2	2	Yes
Otu02855	Streptococcaceae	Streptococcus	unc_Streptococcus	-1.45956	0.0305806	DeSeq2	2	Yes
Otu04382	Streptococcaceae	Streptococcus	S. lactarius	-1.5922	0.0121721	DeSeq2	2	Yes
Otu23066	Streptococcaceae	Streptococcus	unc_Streptococcus	-2.42458	0.000615858	DeSeq2	2	Yes
Otu00044	Bifidobacteriaceae	Bifidobacterium	B. breve	1.65241	0.756229	DeSeq2	2	No

## Sheet: Day 7 vs Day 14
otu	Family	Genus	Species	log2FC	p.adj	method	Freq
Day 7 - 14 (Antibiotic = Yes)
Otu00065	Erysipelotrichaceae	Clostridium	C. innocuum	6.04228	6.67266e-06	ANCOMBC	3
Otu00006	Enterococcaceae	Enterococcus	E. avium	-4.62715	0.00336468	ANCOMBC	3
Otu00071	Porphyromonadaceae	Parabacteroides	P. distasonis	2.58146	3.95501e-13	ANCOMBC	2
Otu00020	Coriobacteriaceae	Collinsella	C. aerofaciens	2.07226	3.95501e-13	ANCOMBC	2
Otu00174	Lachnospiraceae	Tyzzerella	T. Tyzzerella	2.80033	3.95501e-13	ANCOMBC	2
Otu00820	Eggerthellaceae	Eggerthella	E. lenta	1.35012	3.95501e-13	ANCOMBC	2
Otu00031	Lachnospiraceae	Blautia	B. argi	1.87616	3.95501e-13	ANCOMBC	2
Otu00267	Carnobacteriaceae	Granulicatella	G. adiacens	1.38704	3.95501e-13	ANCOMBC	2
Otu00050	Bacteroidaceae	Bacteroides	B. caccae	1.69374	3.95501e-13	ANCOMBC	2
Otu00089	Lachnospiraceae	Anaerotignum	A. lactatifermentans	1.93417	3.95501e-13	ANCOMBC	2
Otu00064	Lactobacillaceae	Ligilactobacillus	L. salivarius	1.06019	3.95501e-13	ANCOMBC	2
Otu00161	Lachnospiraceae	Enterocloster	E. bolteae	1.6167	3.95501e-13	ANCOMBC	2
Otu00468	Ruminococcaceae	Clostridium	C. leptum	0.712945	3.95501e-13	ANCOMBC	2
Otu00019	Lactobacillaceae	Limosilactobacillus	L. fermentum	1.11233	3.95501e-13	ANCOMBC	2
Otu00559	Ruminococcaceae	Ruthenibacterium	R. lactatiformans	0.640518	3.95501e-13	ANCOMBC	2
Otu00378	Lachnospiraceae	Hungatella	H. effluvii	0.754983	3.95501e-13	ANCOMBC	2
Otu00284	Lachnospiraceae	Clostridium	C. symbiosum	0.75835	3.95501e-13	ANCOMBC	2
Otu00009	Lactobacillaceae	Limosilactobacillus	L. mucosae	0.520623	3.95501e-13	ANCOMBC	2
Otu00068	Prevotellaceae	Prevotella	P. timonensis	0.344662	3.95501e-13	ANCOMBC	2
Otu00590	Lachnospiraceae	unc_Lachnospiraceae	unc_Lachnospiraceae	0.407347	3.95501e-13	ANCOMBC	2
Otu00017	Ruminococcaceae	Butyricicoccus	B. pullicaecorum	0.306739	3.95501e-13	ANCOMBC	2
Otu06043	Streptococcaceae	Streptococcus	S. Streptococcus	-0.808843	3.95501e-13	ANCOMBC	2
Otu00380	Enterobacteriaceae	Escherichia	unc_Escherichia	-2.76917	3.95501e-13	ANCOMBC	2
Otu00010	Ruminococcaceae	Faecalibacterium	F. prausnitzii	-2.35976	3.95501e-13	ANCOMBC	2
Otu00046	Pasteurellaceae	Haemophilus	H. parainfluenzae	-2.01336	0.0163952	ANCOMBC	2
Otu00005	Prevotellaceae	Prevotella	P. copri	-2.70632	3.95501e-13	ANCOMBC	2
Otu00416	Veillonellaceae	Megasphaera	M. elsdenii	-1.93004	0.0091286	ANCOMBC	2
Otu00881	Bifidobacteriaceae	Bifidobacterium	B. longum	-2.13181	0.00861132	ANCOMBC	2
Otu00159	Prevotellaceae	Prevotella	P. bivia	-2.96682	3.95501e-13	ANCOMBC	2
Otu00523	Streptococcaceae	Streptococcus	S. suis	-1.96549	0.00336468	ANCOMBC	2
Otu00060	Enterobacteriaceae	Escherichia	E. coli	-3.52408	3.95501e-13	ANCOMBC	2
Otu00634	Enterobacteriaceae	Escherichia	E. coli	-4.72725	3.95501e-13	ANCOMBC	2
Otu00232	Enterobacteriaceae	Escherichia	unc_Escherichia	-3.31986	3.95501e-13	ANCOMBC	2
Otu00566	Bacteroidaceae	Bacteroides	B. ovatus	-1.80048	0.0022938	ANCOMBC	2
Otu00123	Prevotellaceae	Prevotella	P. buccalis	-1.91274	0.0010587	ANCOMBC	2
Otu00397	Lachnospiraceae	Anaerostipes	A. caccae	-1.79175	0.0010587	ANCOMBC	2
Otu00307	Peptostreptococcaceae	Peptostreptococcus	P. stomatis	-1.72573	3.4136e-05	ANCOMBC	2
Otu00183	Sutterellaceae	Sutterella	S. wadsworthensis	-1.22263	5.07157e-10	ANCOMBC	2
Otu01666	Eubacteriaceae	Casaltella	C. Casaltella	-1.15317	4.61625e-11	ANCOMBC	2
Otu00725	Streptococcaceae	Streptococcus	S. salivarius	-1.90532	0.00132912	DeSeq2	2
Otu23066	Streptococcaceae	Streptococcus	unc_Streptococcus	-2.17943	2.04344e-05	DeSeq2	2
Day 7 - 14 (Antibiotic = No)
Otu00065	Erysipelotrichaceae	Clostridium	C. innocuum	3.18392	0.00143358	ANCOMBC	3
Otu00041	Erysipelatoclostridiaceae	Erysipelatoclostridium	E. ramosum	2.65251	0.00270658	ANCOMBC	3
Otu00378	Lachnospiraceae	Hungatella	H. effluvii	2.94438	2.04291e-18	ANCOMBC	3
Otu00468	Ruminococcaceae	Clostridium	C. leptum	2.30529	2.04291e-18	ANCOMBC	3
Otu00121	Peptoniphilaceae	Finegoldia	F. magna	2.84238	0.00605717	ANCOMBC	3
Otu00239	Peptoniphilaceae	Anaerococcus	A. obesiensis	2.3687	2.04291e-18	ANCOMBC	3
Otu02238	Lachnospiraceae	unc_Lachnospiraceae	unc_Lachnospiraceae	1.29489	2.04291e-18	ANCOMBC	3
Otu00012	Streptococcaceae	Streptococcus	S. lutetiensis	-2.45948	2.04291e-18	ANCOMBC	3
Otu00044	Bifidobacteriaceae	Bifidobacterium	B. breve	-4.33337	0.0209637	ANCOMBC	3
Otu00559	Ruminococcaceae	Ruthenibacterium	R. lactatiformans	1.64536	0.0209637	ANCOMBC	2
Otu00174	Lachnospiraceae	Tyzzerella	T. Tyzzerella	2.09123	0.0369993	ANCOMBC	2
Otu00136	Bacteroidaceae	Bacteroides	B. stercoris	1.28786	2.04291e-18	ANCOMBC	2
Otu00307	Peptostreptococcaceae	Peptostreptococcus	P. stomatis	1.2767	2.04291e-18	ANCOMBC	2
Otu00247	Peptoniphilaceae	Peptoniphilus	P. coxii	1.03218	2.04291e-18	ANCOMBC	2
Otu00029	Bifidobacteriaceae	Bifidobacterium	B. bifidum	1.23603	2.04291e-18	ANCOMBC	2
Otu04854	Lachnospiraceae	unc_Lachnospiraceae	unc_Lachnospiraceae	0.969975	2.04291e-18	ANCOMBC	2
Otu02068	Lachnospiraceae	Mediterraneibacter	M. glycyrrhizinilyticus	0.851284	2.04291e-18	ANCOMBC	2
Otu02925	Bacteroidaceae	Phocaeicola	P. vulgatus	1.16029	2.04291e-18	ANCOMBC	2
Otu00653	Erysipelotrichaceae	Clostridium	C. spiroforme	0.873784	2.04291e-18	ANCOMBC	2
Otu00099	Peptoniphilaceae	Fenollaria	F. massiliensis	0.917812	2.04291e-18	ANCOMBC	2
Otu01209	Lachnospiraceae	unc_Lachnospiraceae	unc_Lachnospiraceae	0.793421	2.04291e-18	ANCOMBC	2
Otu00028	Peptostreptococcaceae	Romboutsia	R. timonensis	0.767189	2.04291e-18	ANCOMBC	2
Otu00416	Veillonellaceae	Megasphaera	M. elsdenii	0.534757	2.04291e-18	ANCOMBC	2
Otu00642	Ruminococcaceae	Flavonifractor	F. plautii	0.443019	2.04291e-18	ANCOMBC	2
Otu00265	Porphyromonadaceae	Porphyromonas	P. uenonis	0.530265	2.04291e-18	ANCOMBC	2
Otu00089	Lachnospiraceae	Anaerotignum	A. lactatifermentans	0.377302	2.04291e-18	ANCOMBC	2
Otu00050	Bacteroidaceae	Bacteroides	B. caccae	0.486455	2.04291e-18	ANCOMBC	2
Otu02454	Lachnospiraceae	Ruminococcus	R. gnavus	0.423719	2.04291e-18	ANCOMBC	2
Otu00068	Prevotellaceae	Prevotella	P. timonensis	0.502087	2.04291e-18	ANCOMBC	2
Otu00544	Lactobacillaceae	Weissella	W. confusa	0.390041	2.04291e-18	ANCOMBC	2
Otu00397	Lachnospiraceae	Anaerostipes	A. caccae	0.382392	2.04291e-18	ANCOMBC	2
Otu00017	Ruminococcaceae	Butyricicoccus	B. pullicaecorum	0.557184	2.04291e-18	ANCOMBC	2
Otu00153	Lachnospiraceae	Ruminococcus	R. torques	0.360952	2.04291e-18	ANCOMBC	2
Otu00031	Lachnospiraceae	Blautia	B. argi	0.293844	2.04291e-18	ANCOMBC	2
Otu00337	Ruminococcaceae	Anaerotruncus	A. colihominis	0.31868	2.04291e-18	ANCOMBC	2
Otu07816	Lachnospiraceae	Ruminococcus	R. gnavus	0.23436	2.04291e-18	ANCOMBC	2
Otu00062	Actinomycetaceae	Schaalia	S. odontolytica	0.232998	2.04291e-18	ANCOMBC	2
Otu00142	Clostridiaceae_1	Clostridium	C. saudiense	0.196886	2.04291e-18	ANCOMBC	2
Otu00033	Veillonellaceae	Megasphaera	M. massiliensis	0.121358	2.04291e-18	ANCOMBC	2
Otu00060	Enterobacteriaceae	Escherichia	E. coli	0.0819416	2.04291e-18	ANCOMBC	2
Otu00123	Prevotellaceae	Prevotella	P. buccalis	-0.322321	2.04291e-18	ANCOMBC	2
Otu00697	Bacteroidaceae	Bacteroides	B. thetaiotaomicron	-0.911832	2.04291e-18	ANCOMBC	2
Otu00106	Lachnospiraceae	Anaerostipes	A. hadrus	-1.00632	2.04291e-18	ANCOMBC	2
Otu00244	Bacteroidaceae	Bacteroides	unc_Bacteroides	-1.58497	2.04291e-18	ANCOMBC	2
Otu00424	Veillonellaceae	Veillonella	V. atypica	-2.5733	2.04291e-18	ANCOMBC	2
Otu00009	Lactobacillaceae	Limosilactobacillus	L. mucosae	-2.72099	0.0369993	ANCOMBC	2
Otu00882	Bacteroidaceae	Bacteroides	B. thetaiotaomicron	-1.19145	0.022061	ANCOMBC	2
Otu00346	Fusobacteriaceae	Fusobacterium	F. canifelinum	-1.68224	2.04291e-18	ANCOMBC	2
Otu00523	Streptococcaceae	Streptococcus	S. suis	-1.60951	0.0163997	ANCOMBC	2
Otu00175	Lachnospiraceae	Anaerobutyricum	A. hallii	-0.943911	0.0163997	ANCOMBC	2
Otu00881	Bifidobacteriaceae	Bifidobacterium	B. longum	-1.5327	0.0152008	ANCOMBC	2
Otu00260	Lachnospiraceae	Enterocloster	Enterocloster	-1.88077	0.00903727	ANCOMBC	2
Otu00686	Veillonellaceae	Megasphaera	M. micronuciformis	-2.40112	2.04291e-18	ANCOMBC	2
Otu00634	Enterobacteriaceae	Escherichia	E. coli	-1.97064	2.04291e-18	ANCOMBC	2
Otu00018	Bacteroidaceae	Phocaeicola	P. plebeius	-1.16477	0.00753875	ANCOMBC	2
Otu02541	Lachnospiraceae	Faecalimonas	F. umbilicata	-1.57156	2.04291e-18	ANCOMBC	2
Otu00019	Lactobacillaceae	Limosilactobacillus	L. fermentum	-2.73361	2.04291e-18	ANCOMBC	2
Otu00064	Lactobacillaceae	Ligilactobacillus	L. salivarius	-1.13755	2.04291e-18	ANCOMBC	2
Otu00537	Streptococcaceae	Streptococcus	S. anginosus	-2.62485	1.8136e-15	DeSeq2	2
Otu00725	Streptococcaceae	Streptococcus	S. salivarius	-0.394694	0.0300065	DeSeq2	2
Otu04424	Streptococcaceae	Streptococcus	S. lutetiensis	-0.0390653	0.298546	DeSeq2	2
Otu03789	Streptococcaceae	Streptococcus	unc_Streptococcus	-0.0445037	0.259843	DeSeq2	2
